# Supplementary material for: Contrasting Transmission Dynamics of Co-endemic Plasmodium vivax and P. falciparum: Implications for Malaria Control and Elimination
Source: PLoS Negl Trop Dis. 2015 May 7;9(5):e0003739. doi: 10.1371/journal.pntd.0003739 (PMC4423885; doi:10.1371/journal.pntd.0003739)
Supplement: S3 Table — (CSV) [file pntd.0003739.s003.csv]

Study site	Sample	Poly-alpha	ARAII	TA1	TA87	PfPK2	TA81	TA109	TA42	TA60
Bangka	AGA.102	156	85	170	101	169	121	165	190	89
Bangka	AGA.108	177	85	170	107	169	118	165	190	89
Bangka	AGA.32	174	85	179	110	169	121	165	190	89
Bangka	AGA.85	177	85	170	101	169	121	165	190	89
Bangka	BEN.207	177	85	179	116	169	121	165	193	86
Bangka	BEN.60	162	85	179	116	169	121	165	190	89
Bangka	CUP.137	162	85	170	116	169	130	165	190	89
Bangka	CUP.60	177	85	179	116	169	118	165	193	98
Bangka	CUP.64	174	85	179	110	169	121	165	190	86
Bangka	KEL.36	156	73	179	110	169	130	165	190	89
Bangka	KEL.51	156	85	170	104	169	130	165	190	89
Bangka	LBB.259	162	85	179	107	169	121	165	190	86
Bangka	LBB.459	156	79	179	110	169	121	165	190	89
Bangka	LBB.472	156	79	179	110	169	121	165	190	89
Bangka	LBB.484	156	79	179	110	169	121	165	190	89
Bangka	LBB.487	162	85	179	116	169	121	165	190	89
Bangka	LBB.57	156	85	170	116	169	130	165	190	89
Bangka	LBB.70	156	85	179	110	169	121	165	190	89
Bangka	LBB.74	156	85	170	116	169	130	165	190	89
Bangka	LPA.02	177	85	179	116	169	121	165	190	89
Bangka	PK-BEN.01	177	85	173	110	169	118	165	190	86
Bangka	PK-LBK.01	177	85	170	110	166	121	165	190	89
Bangka	PK-PUP.02	177	85	179	116	169	118	165	193	98
Bangka	PK-SBR.02	177	85	179	110	169	121	165	190	89
Bangka	PK-SBR.05	162	85	179	110	169	121	165	193	98
Bangka	PK-SBR.09	162	85	179	110	169	121	165	193	89
Bangka	PK-SBR.12	177	85	179	116	169	121	165	190	89
Bangka	PK-SBR.13	174	85	179	110	169	121	165	190	89
Bangka	PK-SBR.14	177	85	179	116	169	118	165	193	98
Bangka	PK-SBR.20	174	85	179	110	169	121	165	(Fail)	86
Bangka	PK-SBR.23	177	85	179	116	169	118	165	193	98
Bangka	PK-SBR.26	177	85	179	116	169	118	165	193	98
Bangka	PK-SBR.27	174	85	173	110	169	118	165	190	86
Bangka	PK-SBR.28	177	85	179	110	166	130	165	190	86
Bangka	PK-SBR.29	177	85	170	110	169	118	165	190	89
Bangka	PK-SBR.30	162	85	179	110	169	121	165	(Fail)	89
Bangka	PK-SBR.32	174	76	170	107	169	121	165	(Fail)	89
Bangka	PK-SBR.38	177	85	170	107	169	118	165	(Fail)	89
Bangka	PK-SBR.42	156	85	179	110	169	121	165	193	89
Bangka	PK-SBR.46	177	85	179	116	169	121	165	190	89
Bangka	PK-SBR.54	177	85	179	116	169	118	165	193	98
Bangka	PK-SBR.55	162	85	179	110	169	121	165	193	98
Bangka	PK-SBR.58	177	85	179	116	169	121	165	193	104
Bangka	PK-SBR.64	150	85	179	110	169	121	165	193	89
Bangka	PK-SBR.65	156	85	179	110	169	121	165	190	89
Bangka	PK-SBR.66	174	85	179	110	172	121	165	(Fail)	89
Bangka	PK-SBR.68	162	85	179	110	169	121	165	190	89
Bangka	PK-SBR.69	177	85	170	113	166	121	165	193	86
Bangka	PK-SBR.73	177	85	170	116	169	118	165	190	89
Bangka	PK-SBR.75	177	85	179	116	169	118	165	193	98
Bangka	PK-SBR.79	174	85	179	110	169	121	165	190	86
Bangka	PK-SBR.80	162	85	179	110	169	121	165	193	89
Bangka	PK-SBR.81	162	85	179	110	169	121	165	193	98
Bangka	PK-SBR.82	156	85	179	110	169	121	165	193	89
Bangka	RS-KOB.01	177	85	179	116	169	121	165	190	89
Bangka	RS-KOB.03	156	85	179	110	169	121	165	190	89
Bangka	TGU.31	162	85	170	110	169	130	165	190	89
Bangka	TGU.32	162	85	170	260	139	259	165	190	89
Kalimantan	KBB.004	150	73	179	116	172	118	(Fail)	190	89
Kalimantan	KBB.143	150	73	179	116	172	118	165	190	89
Kalimantan	KBB.146	150	73	179	116	172	118	(Fail)	190	89
Kalimantan	PK-KBB.03	150	85	179	104	169	127	165	190	89
Kalimantan	PK-KBB.06	177	85	179	104	169	127	165	190	89
Kalimantan	PK-KBB.09	150	73	170	116	169	130	(Fail)	190	89
Kalimantan	PK-KBB.10	162	85	170	116	169	121	165	190	89
Kalimantan	PK-KBB.15	150	85	179	104	169	127	165	190	89
Kalimantan	PK-KBB.16	177	73	179	116	166	121	165	190	89
Kalimantan	PK-KBB.17	177	85	179	104	169	127	165	190	89
Kalimantan	PK-KBB.18	150	73	179	116	172	118	165	190	89
Kalimantan	PK-KBB.20	177	85	179	116	169	127	165	190	89
Kalimantan	PK-KBB.21	150	73	179	116	172	118	165	190	89
Sumba	HBK.05	153	70	185	110	178	118	165	190	92
Sumba	HBK.07	150	76	170	86	202	115	165	190	98
Sumba	HBK.08	174	76	170	104	169	121	165	190	92
Sumba	HBK.12	156	70	173	104	169	121	165	190	92
Sumba	PK-SBD.01	171	76	170	110	160	124	165	250	89
Sumba	RSK.01	159	79	176	104	169	130	165	193	86
Sumba	RSK.02	177	70	170	104	193	127	165	190	95
Sumba	RSK.03	153	76	170	110	187	121	165	190	77
Sumba	RSK.04	174	88	170	110	169	127	165	190	95
Sumba	RSK.05	168	67	170	104	169	127	165	250	89
Sumba	RSK.07	156	79	173	110	169	127	165	190	86
Sumba	RSK.08	180	76	170	110	160	130	165	190	95
Sumba	RSK.09	177	70	170	104	193	127	165	190	95
Sumba	RSK.11	150	67	170	110	172	127	165	190	89
Sumba	RSK.13	156	79	170	104	169	130	165	193	89
Sumba	SBA.01	147	82	170	104	193	124	165	190	86
Sumba	SBA.122	159	70	170	110	172	118	165	190	80
Sumba	SBA.1238	168	70	182	110	172	118	165	190	92
Sumba	SBA.1260	168	76	170	104	169	130	165	193	101
Sumba	SBA.138	132	55	161	104	169	118	165	190	77
Sumba	SBA.166	156	85	170	110	202	133	165	190	95
Sumba	SBA.178	174	91	170	104	166	136	180	190	86
Sumba	SBA.19	156	70	170	134	187	118	165	250	89
Sumba	SBA.31	168	70	170	104	193	133	165	190	95
Sumba	SBA.368	183	70	173	113	172	130	180	193	86
Sumba	SBA.40	159	82	170	110	166	133	165	190	95
Sumba	SBA.41	174	79	170	113	169	(Fail)	165	250	92
Sumba	SBA.46	150	91	170	113	166	127	180	190	86
Sumba	SBA.57	156	79	170	110	166	118	165	190	77
Sumba	SBA.581	168	67	170	110	175	130	165	190	92
Sumba	SBA.584	165	79	170	110	202	127	165	190	86
Sumba	SBA.653	156	70	170	134	187	118	165	250	89
Sumba	SBA.672	168	79	170	104	202	133	165	190	89
Sumba	SBA.674	156	76	170	110	169	121	(Fail)	250	86
Sumba	SBA.687	147	82	170	104	193	124	165	190	86
Sumba	SBA.695	153	79	170	104	193	127	165	190	95
Sumba	SBA.699	168	85	170	101	169	127	153	190	77
Sumba	SBA.704	153	70	170	110	169	127	165	190	101
Sumba	SBA.720	159	70	170	110	172	118	165	190	80
Sumba	SBA.774	168	76	170	110	172	127	177	190	89
Sumba	SBA.789	183	82	182	110	163	130	165	190	86
Sumba	SBA.807	168	76	170	110	202	118	177	190	89
Sumba	SBA.857	168	76	170	113	169	127	165	190	86
Sumba	SBA.92	147	82	170	104	193	124	165	190	86
Sumba	SBA.94	153	79	170	101	166	133	165	190	86
Sumba	SBD.1044	153	70	173	110	178	127	165	250	89
Sumba	SBD.1080	153	76	173	104	169	118	165	193	89
Sumba	SBD.1086	156	70	185	104	178	118	165	193	92
Sumba	SBD.1089	153	67	170	110	163	127	(Fail)	190	92
Sumba	SBD.1090	153	76	170	104	202	118	165	193	89
Sumba	SBD.1095	168	79	170	110	169	127	165	190	95
Sumba	SBD.1166	171	76	170	110	202	118	165	193	95
Sumba	SBD.1387	156	76	170	110	202	121	165	190	92
Sumba	SBD.1393	153	76	173	110	160	124	165	250	89
Sumba	SBD.1525	183	79	170	104	169	121	165	190	95
Sumba	SBD.1688	147	73	170	110	202	127	165	190	92
Sumba	SBD.539	180	76	170	104	166	127	165	190	86
Sumba	SBD.680	153	79	170	110	169	118	165	250	95
Sumba	SBD.741	150	67	170	107	202	127	165	250	101
Sumba	SBD.747	150	76	170	107	163	130	165	250	101
Timor	PBM.10078	171	76	170	110	169	127	165	190	86
Timor	PBM.10111	171	76	170	110	169	127	165	190	86
Timor	PBM.10112	171	85	170	110	169	118	165	193	86
Timor	PBM.10130	171	85	170	110	169	118	165	193	86
Timor	PBM.10161	171	76	170	110	169	127	165	190	86
Timor	PBM.10201	165	76	170	110	178	130	(Fail)	(Fail)	(Fail)
Timor	PBM.10218	171	85	170	110	169	118	165	193	86
Timor	PBM.10281	183	70	170	110	169	127	165	250	92
Timor	PBM.10370	153	76	170	104	178	118	165	190	86
Timor	PBM.10385	171	85	170	110	169	118	165	193	86
Timor	PBM.10401	153	76	170	104	178	118	165	190	86
Timor	PBM.10420	171	76	170	110	169	127	(Fail)	190	86
Timor	PBM.10437	165	70	170	104	193	130	165	190	101
Timor	PBM.10599	171	76	170	110	169	127	165	190	86
Timor	PBM.10642	153	76	170	104	178	118	165	250	86
Timor	PBM.10662	153	76	170	104	178	118	(Fail)	(Fail)	(Fail)
Timor	PBM.10669	159	79	170	110	193	118	165	190	86
Timor	PBM.10723	171	76	170	104	175	136	165	193	86
Timor	PBM.10742	171	85	170	110	169	118	165	193	86
Timor	PBM.10744	171	85	170	110	169	118	165	193	86
Timor	PBM.10747	171	76	170	110	169	127	165	190	86
Timor	PBM.10748	159	79	170	104	172	127	165	247	77
Timor	PBM.10767	165	76	170	110	178	130	165	190	95
Timor	PBM.20006	171	85	170	110	169	118	165	193	86
Timor	PBM.20050	171	85	170	110	169	118	165	193	86
Timor	PBM.20131	159	79	170	104	193	118	165	190	80
Timor	PBM.20181	171	76	170	110	169	127	165	190	86
Timor	PBM.20196	159	79	170	104	193	118	165	190	86
Timor	PBM.20269	153	76	170	104	178	118	165	190	86
Timor	PBM.20270	153	76	170	104	178	118	165	190	101
Timor	PBM.20275	171	85	170	110	187	124	(Fail)	(Fail)	(Fail)
Timor	PBM.20278	165	70	170	104	178	130	165	190	101
Timor	PBM.20330	165	76	170	110	178	130	165	250	101
Timor	PBM.20381	153	76	170	104	202	118	165	247	86
Timor	PBM.20456	171	76	170	110	169	127	165	190	86
