# Supplementary material for: Contrasting Transmission Dynamics of Co-endemic Plasmodium vivax and P. falciparum: Implications for Malaria Control and Elimination
Source: PLoS Negl Trop Dis. 2015 May 7;9(5):e0003739. doi: 10.1371/journal.pntd.0003739 (PMC4423885; doi:10.1371/journal.pntd.0003739)
Supplement: S4 Table — (CSV) [file pntd.0003739.s004.csv]

Study site	Sample	pv3.27	MS1	MS10	MS16	MS5	MS8	MS12	MS20	msp1f3
Bangka	AGA.04	360	233	189	402	182	257	214	227	248
Bangka	AGA.08	296	230	189	402	182	242	205	206	254
Bangka	AGA.11	276	230	189	375	182	233	208	203	248
Bangka	AGA.27	300	230	240	456	176	269	211	206	254
Bangka	AGA.28	272	230	213	396	185	269	235	227	248
Bangka	AGA.40	296	233	192	453	173	257	214	218	254
Bangka	AGA.44	300	230	198	393	173	257	205	209	260
Bangka	AGA.53	448	224	186	333	200	233	208	191	254
Bangka	AGA.77	300	230	192	420	176	257	214	206	254
Bangka	AGA.89	392	233	189	408	167	266	211	221	254
Bangka	AGA.91	296	236	192	429	173	242	214	194	254
Bangka	AGA.93	272	230	186	456	173	269	211	206	254
Bangka	BEN.04	272	242	198	405	(Fail)	251	205	203	254
Bangka	BEN.86	292	230	195	333	200	257	208	191	254
Bangka	CUP.21	316	236	201	453	194	293	235	200	260
Bangka	CUP.48	300	(Fail)	189	405	164	257	205	200	254
Bangka	CUP.52	332	230	186	453	179	251	205	200	254
Bangka	CUP.53	300	230	183	420	176	257	211	197	254
Bangka	CUP.71	280	233	219	351	176	257	208	(Fail)	254
Bangka	KEL.109	452	233	189	399	(Fail)	287	205	200	272
Bangka	KEL.119	292	236	219	453	197	227	214	206	260
Bangka	KEL.120	300	230	207	435	176	269	205	197	260
Bangka	KEL.126	272	230	180	396	173	269	211	227	254
Bangka	KEL.137	272	230	183	429	182	233	214	233	260
Bangka	KEL.403	300	230	219	453	176	305	208	224	248
Bangka	KEL.44	320	230	207	399	182	308	211	191	260
Bangka	KEL.68	292	236	219	453	197	227	214	206	260
Bangka	KEL.71	276	224	(Fail)	333	179	236	214	224	254
Bangka	LBB.220	272	224	201	339	(Fail)	245	211	221	254
Bangka	LBB.224	272	233	201	423	182	248	214	206	254
Bangka	LBB.225	272	233	201	423	182	248	214	206	254
Bangka	LBB.226	272	224	201	339	182	245	211	221	254
Bangka	LBB.251	276	224	186	456	176	224	208	206	323
Bangka	LBB.252	260	233	198	399	191	323	208	215	317
Bangka	LBB.261	344	233	(Fail)	387	179	248	211	206	254
Bangka	PK-BEN.02	328	233	183	333	(Fail)	257	211	209	260
Bangka	PK-BEN.03	324	230	198	402	179	236	211	203	254
Bangka	PK-BEN.04	292	236	207	402	194	275	211	209	254
Bangka	PK-LBK.02	272	224	201	339	(Fail)	245	211	221	254
Bangka	PK-PUP.01	300	230	240	423	197	251	211	209	254
Bangka	PK-SBR.01	264	230	189	447	(Fail)	257	208	224	254
Bangka	PK-SBR.03	280	230	207	420	176	257	208	191	254
Bangka	PK-SBR.04	308	227	195	432	164	257	208	233	260
Bangka	PK-SBR.06	272	230	213	396	185	269	235	227	248
Bangka	PK-SBR.07	272	233	201	393	182	260	205	209	317
Bangka	PK-SBR.08	300	227	186	423	176	248	208	224	254
Bangka	PK-SBR.10	272	233	240	423	176	287	211	209	254
Bangka	PK-SBR.11	300	233	189	333	164	221	205	224	260
Bangka	PK-SBR.15	304	230	189	441	230	257	235	200	254
Bangka	PK-SBR.16	332	236	207	423	176	224	235	221	254
Bangka	PK-SBR.17	316	(Fail)	240	423	179	(Fail)	211	224	260
Bangka	PK-SBR.18	300	230	186	420	173	260	217	209	323
Bangka	PK-SBR.19	264	227	186	465	179	266	235	215	260
Bangka	PK-SBR.21	296	(Fail)	186	393	179	251	205	197	254
Bangka	PK-SBR.22	300	230	195	333	164	257	208	191	254
Bangka	PK-SBR.25	292	236	186	423	176	272	208	194	317
Bangka	PK-SBR.31	332	236	207	453	176	248	226	218	260
Bangka	PK-SBR.34	280	227	189	399	179	308	211	200	308
Bangka	PK-SBR.35	332	230	198	420	176	257	214	233	260
Bangka	PK-SBR.36	332	236	207	453	176	248	226	218	260
Bangka	PK-SBR.37	284	236	213	402	182	248	214	203	254
Bangka	PK-SBR.39	304	230	189	333	164	257	211	200	254
Bangka	PK-SBR.40	292	236	189	432	167	242	214	203	254
Bangka	PK-SBR.41	276	236	204	369	182	302	214	206	248
Bangka	PK-SBR.43	304	230	189	441	(Fail)	257	241	200	254
Bangka	PK-SBR.44	328	236	201	333	167	254	214	206	260
Bangka	PK-SBR.47	316	236	186	453	179	293	226	200	260
Bangka	PK-SBR.48	280	230	207	333	176	257	208	197	254
Bangka	PK-SBR.49	332	224	189	393	179	254	208	224	260
Bangka	PK-SBR.50	372	227	240	489	194	221	211	194	254
Bangka	PK-SBR.51	276	227	186	489	179	221	211	194	254
Bangka	PK-SBR.56	260	230	189	324	164	260	211	206	254
Bangka	PK-SBR.57	300	233	189	417	167	233	208	191	254
Bangka	PK-SBR.59	276	224	207	420	176	257	235	221	254
Bangka	PK-SBR.60	304	230	195	447	182	230	214	206	260
Bangka	PK-SBR.63	268	236	195	333	179	308	205	236	254
Bangka	PK-SBR.67	272	230	186	453	179	218	223	191	254
Bangka	PK-SBR.70	300	230	240	402	176	257	211	209	308
Bangka	PK-SBR.71	280	230	189	432	167	269	214	203	254
Bangka	PK-SBR.72	276	224	198	447	194	269	208	215	254
Bangka	PK-SBR.76	272	224	207	405	176	308	205	209	254
Bangka	PK-SBR.77	300	230	195	333	191	248	220	200	260
Bangka	PK-SBR.78	272	230	240	408	173	248	211	209	260
Bangka	RS-KOB.02	276	224	186	408	194	266	211	197	254
Bangka	TGU.122	300	236	192	396	167	269	208	191	254
Bangka	TGU.26	300	233	198	393	179	257	211	206	260
Kalimantan	KBB.161	276	227	219	351	176	254	235	191	254
Kalimantan	KBB.270	288	230	207	396	194	281	211	197	308
Kalimantan	PK-KBB.01	316	233	180	378	176	260	208	206	260
Kalimantan	PK-KBB.02	300	227	195	450	182	308	208	194	311
Kalimantan	PK-KBB.04	272	230	189	390	176	257	208	203	254
Kalimantan	PK-KBB.05	404	230	183	399	194	230	208	197	254
Kalimantan	PK-KBB.07	372	233	198	450	(Fail)	266	211	197	254
Kalimantan	PK-KBB.08	372	233	198	(Fail)	(Fail)	266	211	197	254
Kalimantan	PK-KBB.11	332	230	213	435	179	308	(Fail)	194	311
Kalimantan	PK-KBB.12	272	239	186	387	(Fail)	281	211	227	308
Kalimantan	PK-KBB.13	356	227	198	423	182	251	211	200	260
Kalimantan	PK-KBB.14	304	230	183	(Fail)	170	227	208	209	254
Kalimantan	PK-KBB.19	368	227	207	465	(Fail)	281	211	206	254
Sumba	HBK.10	456	227	201	369	167	230	205	215	260
Sumba	RSK.06	292	227	207	300	176	269	220	197	260
Sumba	RSK.12	464	224	189	372	173	311	208	194	254
Sumba	RSK.17	312	230	207	348	182	260	208	209	254
Sumba	RSK.18	300	227	210	441	164	218	208	215	254
Sumba	RSK.19	300	233	204	426	179	296	220	200	272
Sumba	RSK.20	304	230	198	387	179	242	205	209	320
Sumba	RSK.21	312	227	204	390	191	236	217	206	248
Sumba	RSK.22	280	221	180	288	179	254	211	191	254
Sumba	SBA.44	308	227	204	342	167	242	208	206	254
Sumba	SBA.788	296	230	207	378	176	242	211	206	260
Sumba	SBA.84	464	230	204	456	173	221	208	209	254
Sumba	SBD.1031	340	224	201	387	188	224	202	209	320
Sumba	SBD.1084	296	224	210	387	167	239	208	200	260
Sumba	SBD.1149	300	230	(Fail)	324	185	239	211	206	260
Sumba	SBD.1242	292	230	195	375	176	218	229	215	254
Sumba	SBD.1286	304	221	186	399	179	308	208	215	254
Sumba	SBD.1361	280	230	201	393	179	278	217	215	248
Sumba	SBD.1362	324	227	195	348	176	248	205	203	260
Sumba	SBD.1365	348	227	207	324	173	248	214	191	248
Sumba	SBD.1375	312	230	207	438	176	245	205	194	260
Sumba	SBD.1517	308	230	174	363	173	236	205	200	254
Sumba	SBD.1521	308	227	207	363	173	236	205	200	254
Sumba	SBD.1527	316	230	210	387	170	236	226	200	254
Sumba	SBD.1533	340	227	207	363	170	236	205	200	254
Sumba	SBD.1551	340	227	204	393	167	266	205	200	260
Sumba	SBD.1552	392	233	174	393	167	266	205	200	260
Sumba	SBD.1568	296	224	204	354	170	224	205	200	254
Sumba	SBD.1601	312	227	219	348	185	254	208	185	260
Sumba	SBD.1603	284	227	207	324	173	212	202	200	260
Sumba	SBD.1604	460	227	186	315	179	245	208	197	254
Sumba	SBD.1610	320	227	198	429	176	248	208	215	248
Sumba	SBD.1631	300	233	180	381	173	248	202	185	260
Sumba	SBD.1677	308	227	180	372	167	221	208	(Fail)	260
Sumba	SBD.1704	368	230	201	384	191	233	205	215	254
Sumba	SBD.1713	308	230	198	345	173	242	211	197	260
Sumba	SBD.1776	456	227	210	297	167	257	205	215	260
Sumba	SBD.1841	264	224	186	387	167	251	208	209	260
Sumba	SBD.1855	364	236	207	474	191	251	220	215	260
Sumba	SBD.1866	440	227	186	483	(Fail)	257	223	215	260
Timor	PBM.10120	368	233	201	369	173	212	211	203	248
Timor	PBM.10152	320	227	186	429	179	233	211	221	260
Timor	PBM.10156	264	230	186	396	179	281	208	224	260
Timor	PBM.10157	264	230	186	396	179	281	208	224	260
Timor	PBM.10182	368	233	216	456	167	278	214	200	260
Timor	PBM.10201	332	227	201	363	161	212	220	239	260
Timor	PBM.10202	264	230	201	411	176	251	214	224	260
Timor	PBM.10210	296	233	198	477	188	212	211	194	260
Timor	PBM.10271	264	224	198	429	179	233	220	206	254
Timor	PBM.10277	388	215	186	429	179	233	214	236	260
Timor	PBM.10291	296	233	186	396	161	212	220	239	254
Timor	PBM.10292	296	233	201	363	161	200	220	248	254
Timor	PBM.10311	368	233	201	369	173	212	211	236	248
Timor	PBM.10330	372	230	198	435	203	221	214	200	260
Timor	PBM.10331	292	227	198	435	203	248	214	245	260
Timor	PBM.10343	368	233	198	369	173	212	211	203	248
Timor	PBM.10399	332	227	186	435	167	212	208	236	254
Timor	PBM.10426	368	233	204	369	173	212	208	203	248
Timor	PBM.10499	264	230	186	396	179	281	208	224	260
Timor	PBM.10591	264	230	186	435	173	248	211	224	260
Timor	PBM.10616	264	233	186	381	179	212	208	194	248
Timor	PBM.10644	368	233	201	369	173	212	211	203	248
Timor	PBM.10662	264	230	201	414	173	257	208	224	260
Timor	PBM.10764	372	230	186	429	176	233	208	197	254
Timor	PBM.10769	372	227	207	447	176	257	223	221	308
Timor	PBM.20093	388	215	207	390	203	212	205	197	254
Timor	PBM.20135	264	230	186	396	179	281	208	224	260
Timor	PBM.20143	264	230	186	381	179	287	(Fail)	203	248
Timor	PBM.20144	288	230	201	420	170	296	223	197	248
